# Supplementary material for: Scorpion envenomation in Brazil: Current scenario and perspectives for containing an increasing health problem
Source: PLoS Negl Trop Dis. 2023 Feb 9;17(2):e0011069. doi: 10.1371/journal.pntd.0011069 (PMC9910716; doi:10.1371/journal.pntd.0011069)
Supplement: S1 Table — Data related to the different aspects of reported scorpion accidents in Brazil are analyzed in the different table’s tabs. (XLSX) [file pntd.0011069.s001.xlsx]

## Sheet: number of accidents per region
Region	2007												2008												2009												2010												2011
	Jan	Feb	Mar	Apr	May	Jun	Jul	Aug	Sep	Oct	Nov	Dec	Jan	Feb	Mar	Apr	May	Jun	Jul	Aug	Sep	Oct	Nov	Dec	Jan	Feb	Mar	Apr	May	Jun	Jul	Aug	Sep	Oct	Nov	Dec	Jan	Feb	Mar	Apr	May	Jun	Jul	Aug	Sep	Oct	Nov	Dec	Jan
Southeast	1290	1014	1245	1084	947	956	963	1099	1164	1275	1452	1298	1267	1263	1245	1254	1191	1192	1127	1329	1501	1835	1542	1698	1669	1562	1759	1525	1438	1360	1630	1754	2145	2051	2295	1827	1802	1627	1768	1551	1578	1273	1726	1511	1706	2298	2082	2051	1964
Northeast	1381	1232	1574	1543	1501	1661	1739	1816	1843	1864	1587	1749	1911	1703	1685	1554	1550	1443	1545	1488	1850	1471	1348	1508	1993	1767	2286	1715	1893	1887	1837	1904	2017	2170	2155	1895	2086	1780	2221	1957	2130	1882	1877	2076	2199	2473	2048	2355	2237
Midwest	75	84	93	119	83	69	89	69	94	111	122	113	144	148	127	131	113	96	96	112	117	116	134	148	172	180	230	142	150	121	132	130	141	153	226	184	186	188	188	180	172	135	119	129	158	233	206	222	234
North	140	143	199	180	223	190	214	125	164	138	151	136	182	192	193	190	212	219	228	211	190	166	168	148	257	258	266	239	254	247	294	206	222	189	150	156	187	191	207	235	219	197	245	216	191	178	195	185	200
South	87	85	100	73	56	45	31	37	69	124	146	114	134	95	83	73	49	20	42	59	72	144	111	120	97	103	111	55	58	24	29	42	89	151	127	120	140	110	88	59	35	51	46	51	90	166	113	186	161
[truncated: 119 more columns]

## Sheet: deaths per region
Region	2007	2008	2009	2010	2011	2012	2013	2014	2015	2016	2017	2018	2019	2020	2021
North	5	6	6	5	5	11	3	4	11	1	9	8	2	8	16
Northeast	30	45	30	31	32	45	40	39	39	57	28	21	53	45	85
Southeast	23	32	49	25	35	29	19	21	35	45	39	41	41	70	103
South	-	-	-	1	-	-	-	-	-	2	2	2	-	2	3
Midwest	3	2	5	2	4	2	8	6	8	10	5	4	6	14	21
Region	2007	population	incidency/ 100.000	2019	population	incidency/ 100.000	2020	population	incidency/ 100.000
North	5	15142684	0.0330192	2	18430980	0.0108513	8	18672591	0.0428435
Northeast	30	53088499	0.0565094	53	57071654	0.0928657	45	57374243	0.0784324
Southeast	23	80187717	0.0286827	41	88371433	0.0463951	70	89012240	0.0786409
South	0	27497970	0	0	29975984	0	2	30192315	0.0066242
Midwest	3	13695944	0.0219043	6	16297074	0.0368164	14	16504303	0.0848264

## Sheet: age
Age	2007	2008	2009	2010	2011	2012	2013	2014	2015	2016	2017	2018	2019
<1	540	578	712	708	758	823	1070	1240	1220	1236	1804	2179	2011
1-4	2142	2167	2537	2504	2771	3076	3615	4035	4061	4407	5798	7233	7119
5-9	2827	2982	3443	3319	3656	4029	4800	5300	5008	5378	7329	8854	8763
0-9	5509	5727	6692	6531	7185	7928	9485	10575	10289	11021	14931	18266	17893
10-14	3080	3286	3960	4055	4473	4794	5626	6026	5671	6029	7966	9967	9383
15-19	3262	3495	4258	4446	5069	5434	6639	7363	7115	7268	9895	12066	11543
10-19	6342	6781	8218	8501	9542	10228	12265	13389	12786	13297	17861	22033	20926
20-39	12580	13544	16806	17390	19885	21484	25430	28265	27643	29370	39536	49268	48208
40-59	8812	9498	12354	13059	14963	16299	20603	22763	23219	24564	33954	42846	42477
60-64	1370	1595	2069	2109	2559	2827	3529	4021	4191	4370	6266	8321	8293
20-64	22762	24637	31229	32558	37407	40610	49562	55049	55053	58304	79756	100435	98978
65-69	1068	1175	1582	1547	1868	2012	2644	3033	3194	3523	4835	6292	6573
70-79	1261	1471	1880	1944	2394	2498	3213	3690	3722	4103	5715	7588	7654
80<	418	481	626	665	876	873	1164	1346	1357	1451	2118	2816	2762
65<	2747	3127	4088	4156	5138	5383	7021	8069	8273	9077	12668	16696	16989

## Sheet: sex
	Male	Female		%	%										Male		Female
2007	18702	18662	37364	50.0535	49.9465									North	34782	0.62406	20953	0.37594	55735
2008	20387	19891	40278											Northeast	275181	0.433684	359339	0.566316	634520
2009	25712	24522	50234											Southeast	330161	0.542979	277894	0.457021	608055
2010	25640	26108	51748											South	19271	0.537935	16553	0.462065	35824
2011	29377	29898	59275											MiddleEast	38226	0.512688	36334	0.487312	74560
2012	31719	32434	64153
2013	38740	39597	78337
2014	42369	44710	87079
2015	42364	44034	86398
2016	44628	47062	91690
2017	61868	63344	125212
2018	78615	78804	157419
2019	76367	78411	154778	49.3397	50.6603

## Sheet: race
	White	Black	Yellow	Brown	Indigenous		White	Black	Yellow	Mixed	Indigenous
2007	9650	2117	388	17232	188	29575	32.6289	7.15807	1.31192	58.2654	0.635672
2008	10775	2339	373	16531	172	30190
2009	13184	3199	496	22344	222	39445
2010	13649	3237	418	23207	168	40679
2011	15031	4007	476	26409	216	46139
2012	17273	4125	432	28319	270	50419
2013	20296	4831	565	35965	336	61993
2014	21867	5197	660	41317	370	69411
2015	22905	4742	625	40168	372	68812
2016	24359	4574	635	42498	358	72424
2017	32787	7334	951	64105	540	105717
2018	43384	9723	1223	84171	768	139269
2019	41956	9549	1335	86022	639	139501	30.0758	6.84511	0.956982	61.6641	0.458061

## Sheet: severity
accident classification	2007	2008	2009	2010	2011	2012	2013	2014	2015	2016	2017	2018	2019
Unknown	1453	2021	2635	2514	2925	3080	3501	3023	2959	3498	4934	5260	5445
Mild	31001	32864	41234	43634	50016	54304	66977	75637	75719	80727	110989	141035	138665
Moderate	4413	4800	5618	4929	5591	5979	7029	7402	6792	6523	8241	9880	9515
Severe	501	598	752	677	750	797	850	1036	943	966	1075	1278	1187
	37368												154812
Unknown	3.88835												3.51717
Mild	82.9614												89.5699
Moderate	11.8096												6.14616
Severe	1.34072												0.766736
	100

## Sheet: severity per age
UNKNOWN
AGE	2007	2008	2009	2010	2011	2012	2013	2014	2015	2016	2017	2018	2019
<1 Ano	31	56	65	40	56	52	59	52	70	63	105	111	115
1-4	93	101	156	118	169	158	176	137	120	198	239	251	257
5-9	110	146	170	157	203	206	221	183	190	189	281	301	325
0-9	234	303	391	315	428	416	456	372	380	450	625	663	697
10-14	114	133	201	201	236	198	241	187	194	234	293	339	349
15-19	129	184	213	214	225	269	317	289	239	273	447	396	459
10-19	243	317	414	415	461	467	558	476	433	507	740	735	808
20-39	485	686	867	891	1007	1049	1147	1025	1037	1142	1601	1726	1710
40-59	343	490	650	619	685	771	887	773	734	939	1309	1402	1475
60-64	45	89	116	98	116	116	144	120	115	157	223	269	245
20-64	873	1265	1633	1608	1808	1936	2178	1918	1886	2238	3133	3397	3430
65-69	44	52	86	56	87	90	123	102	94	124	177	178	213
70-79	46	60	89	85	100	129	138	115	116	142	201	221	230
80 e +	13	23	20	34	41	42	44	39	50	36	58	66	65
65<	103	135	195	175	228	261	305	256	260	302	436	465	508
MILD
AGE	2007	2008	2009	2010	2011	2012	2013	2014	2015	2016	2017	2018	2019
<1 Ano	405	405	501	535	572	641	823	1029	969	1012	1486	1821	1645
1-4	1480	1507	1697	1792	1933	2300	2726	3085	3064	3280	4472	5530	5461
5-9	2098	2178	2555	2581	2803	3164	3791	4222	4041	4390	6001	7378	7313
0-9	3983	4090	4753	4908	5308	6105	7340	8336	8074	8682	11959	14729	14419
10-14	2533	2685	3212	3350	3695	4006	4748	5178	4922	5240	7018	8759	8308
15-19	2777	2960	3619	3906	4421	4695	5833	6521	6365	6499	8884	10989	10470
10-19	5310	5645	6831	7256	8116	8701	10581	11699	11287	11739	15902	19748	18778
20-39	10738	11346	14210	14920	17129	18541	22082	25016	24533	26334	35597	44766	43723
40-59	7523	7915	10350	11215	12915	13988	17910	20092	20795	22007	30601	39070	38703
60-64	1158	1292	1708	1779	2184	2428	3049	3519	3716	3908	5630	7578	7617
20-64	19419	20553	26268	27914	32228	34957	43041	48627	49044	52249	71828	91414	90043
65-69	889	967	1304	1341	1598	1705	2279	2637	2837	3139	4321	5738	5973
70-79	1042	1209	1549	1650	2031	2097	2740	3182	3302	3606	5088	6867	6972
80 e +	351	393	522	560	730	729	976	1143	1165	1299	1875	2517	2456
65<	2282	2569	3375	3551	4359	4531	5995	6962	7304	8044	11284	15122	15401
soma	30994												138641
in	12.8509												10.4002
jo	17.1323												13.5443
ad	62.6541												64.9469
ve	7.36272												11.1085
MODERATE
AGE	2007	2008	2009	2010	2011	2012	2013	2014	2015	2016	2017	2018	2019
<1 Ano	88	102	115	111	105	110	159	120	152	119	173	205	210
1-4	436	405	505	439	525	460	549	617	644	686	831	1095	1090
5-9	523	558	572	447	527	536	631	722	601	639	836	929	902
0-9	1047	1065	1192	997	1157	1106	1339	1459	1397	1444	1840	2229	2202
10-14	388	411	467	445	463	512	554	575	482	473	554	754	640
15-19	331	315	398	309	382	422	451	484	457	447	522	625	567
10-19	719	726	865	754	845	934	1005	1059	939	920	1076	1379	1207
20-39	1261	1405	1587	1447	1620	1744	2052	2031	1904	1729	2155	2579	2583
40-59	885	1020	1256	1128	1236	1413	1668	1733	1565	1476	1901	2207	2140
60-64	158	197	228	212	233	256	315	349	334	279	386	453	400
20-64	2304	2622	3071	2787	3089	3413	4035	4113	3803	3484	4442	5239	5123
65-69	128	145	180	140	162	185	214	264	240	240	313	350	354
70-79	163	181	227	186	240	248	302	359	280	331	397	468	417
80 e +	51	58	81	63	94	92	134	146	131	103	168	215	212
65<	342	384	488	389	496	525	650	769	651	674	878	1033	983
soma	4412												9515
in	23.7307												23.1424
jo	16.2965												12.6852
ad	52.2212												53.8413
ve	7.75159												10.3311
SEVERE
AGE	2007	2008	2009	2010	2011	2012	2013	2014	2015	2016	2017	2018	2019
<1 Ano	16	15	31	22	25	20	29	39	29	42	40	42	41
1-4	133	154	179	155	144	158	164	196	233	243	256	357	311
5-9	96	100	146	134	123	123	157	173	176	160	211	246	223
0-9	245	269	356	311	292	301	350	408	438	445	507	645	575
10-14	45	57	80	59	79	78	83	86	73	82	101	115	86
15-19	25	36	28	17	41	48	38	69	54	49	42	56	47
10-19	70	93	108	76	120	126	121	155	127	131	143	171	133
20-39	96	107	142	132	129	150	149	193	169	165	183	197	192
40-59	61	73	98	97	127	127	138	165	125	142	143	167	159
60-64	9	17	17	20	26	27	21	33	26	26	27	21	31
20-64	166	197	257	249	282	304	308	391	320	333	353	385	382
65-69	7	11	12	10	21	32	28	30	23	20	24	26	33
70-79	10	21	15	23	23	24	33	34	24	24	29	32	35
80 e +	3	7	3	8	11	10	10	18	11	13	17	18	29
65<	20	39	30	41	55	66	71	82	58	57	70	76	97
soma	501												1187
in	48.9022												48.4414
jo	13.9721												11.2047
ad	33.1337												32.182
ve	3.99202												8.17186
DEATH
AGE	2007	2008	2009	2010	2011	2012	2013	2014	2015	2016	2017	2018	2019
<1 Ano	2	3	1	1	4	-	2	3	1	5	1	2	2
1-4	14	19	21	14	16	22	14	14	21	27	22	28	19
5-9	11	14	19	19	7	12	12	18	10	13	16	11	15
0-9	27	36	41	34	27	34	28	35	32	45	39	41	36
10-14	10	8	7	4	7	6	8	1	8	4	4	5	8
15-19	3	9	5	2	8	6	2	6	4	8	8	2	6
10-19	13	17	12	6	15	12	10	7	12	12	12	7	14
20-39	12	14	18	17	14	16	16	13	19	23	10	8	24
40-59	4	12	12	4	9	18	10	11	21	21	15	12	22
60-64	2	1	5	1	3	3	-	2	-	5	1	6	4
20-64	18	27	35	22	26	37	26	26	40	49	26	26	50
65-69	2	2	1	1	4	1	-	-	5	1	1	-	2
70-79	-	1	1	1	4	-	4	1	1	6	4	3	1
80 e +	1	2	-	-	-	3	2	1	3	2	1	1	2
65<	3	5	2	2	8	4	6	2	9	9	6	4	5
soma	61												105
in	44.2623												34.2857
jo	21.3115												13.3333
ad	29.5082												47.619
ve	4.91803												4.7619

## Sheet: time for treatment
time for treatment	2007	2008	2009	2010	2011	2012	2013	2014	2015	2016	2017	2018	2019
unknown	4774	5281	6174	6099	6573	6707	7796	7974	7686	8388	12102	13003	12122
0-1 h	16325	18196	23266	24598	28695	32781	40333	46809	48484	51718	69492	90832	91906
1-3 h	10025	10699	13084	13512	15226	15537	19368	20858	19593	20728	28590	35654	34126
3-6 h	3163	3181	4102	3916	4441	4655	5399	5723	5418	5674	7686	9203	8523
6-12 h	1471	1386	1723	1757	2118	2162	2536	2683	2410	2473	3534	4097	3758
12-24 h	1068	915	1200	1202	1380	1436	1802	1860	1747	1620	2277	2696	2531
+24h	542	625	690	670	849	882	1123	1191	1075	1113	1558	1968	1846
	37368												154812
unknown	12.7756												7.83014
0-1 h	43.6871												59.3662
1-3 h	26.8278												22.0435
3-6 h	8.46446												5.50539
6-12 h	3.93652												2.42746
12-24 h	2.85806												1.63489
+24h	1.45044												1.19241
	100												100

## Sheet: NTD comparison
rate	disease	2007	2008	2009	2010	2011	2012	2013	2014	2015	2016	2017	2018	2019	2020
4.49256	Scorpionism	37368	40283	50239	51754	59282	64160	78357	87098	86413	91714	125241	159235	167878	157567
2.43671	Chagas	158	109	231	136	170	199	152	209	288	359	338	384	385	157
1.21462	Snakebite	26573	27685	29638	29661	30101	28340	27291	26145	27113	26561	28754	29031	32276	31149
0	Rabies	1	3	2	3	2	5	5	2	2	6	11	1
-0.322968	Dengue	501745	558023	416264	981276	686005	580519	1428989	591534	1709117	1497881	241880	269290	1553546	946956
-1.32026	Leprae	47767	47525	44880	42514	41395	40657	38099	38428	35927	32230	34663	36814	36180	23357
-1.3481	Leishamaniasis (visceral)	3683	4023	3866	3695	4039	3211	3588	3681	3490	3558	4462	3717	2732	1908
-1.36614	Chikungunya *	0	0	0	0	0	0	0	0	0	3026	245905	116721	180000	100981
-1.36626	Leishmaniasis (cutaneous)	22919	21801	23246	23773	22935	25200	19657	21992	20700	13941	18947	17835	16775	16813
-8.70293	Schistossomiasis *	32079	12680	18795	26620	14537	8223	6631	6247	6029	4889	3686

## Sheet: state incidence increase
state	2007	population	incidency / 100.000 hab	2019	population	incidency / 100.000 hab	increase rate
11 Rondônia	79	1493566	5.28935	331	1777225	18.6245	3.52114
12 Acre	64	680073	9.41075	277	881935	31.4082	3.33748
13 Amazonas	125	3341096	3.74129	506	4144597	12.2087	3.26323
14 Roraima	32	412783	7.75226	290	605761	47.8737	6.17545
15 Pará	1331	7321493	18.1794	2167	8602865	25.1893	1.3856
16 Amapá	139	613164	22.6693	333	845731	39.3742	1.7369
17 Tocantins	233	1280509	18.1959	1949	1572866	123.914	6.81
21 Maranhão	140	6305539	2.22027	2045	7075181	28.9039	13.0182
22 Piauí	274	3119697	8.7829	2722	3273227	83.1595	9.46834
23 Ceará	674	8450527	7.97583	7698	9132078	84.2963	10.569
24 Rio Grande do Norte	1261	3106430	40.5932	5585	3506853	159.26	3.92331
25 Paraíba	1065	3742606	28.4561	5928	4018127	147.531	5.18453
26 Pernambuco	6977	8734194	79.8814	16400	9557071	171.601	2.14819
27 Alagoas	2995	3127557	95.7616	10311	3337357	308.957	3.22631
28 Sergipe	255	1999374	12.754	1915	2298696	83.3081	6.53192
29 Bahia	5849	14502575	40.3308	19475	14873064	130.941	3.24669
31 Minas Gerais	8378	19850072	42.2064	35617	21168791	168.252	3.98642
32 Espírito Santo	794	3453648	22.9902	3709	4018650	92.2947	4.01453
33 Rio de Janeiro	242	15872362	1.52466	757	17264943	4.38461	2.87579
35 São Paulo	4373	41011635	10.6628	29552	45919049	64.3567	6.03562
41 Paraná	712	10590169	6.72322	3391	11433957	29.6573	4.41117
42 Santa Catarina	188	6052587	3.10611	403	7164788	5.62473	1.81086
43 Rio Grande do Sul	67	10855214	0.617215	586	11377239	5.15063	8.34496
50 Mato Grosso do Sul	115	2336058	4.92282	2517	2778986	90.5726	18.3985
51 Mato Grosso	371	2957732	12.5434	1010	3484466	28.9858	2.31084
52 Goiás	501	5844996	8.57143	4878	7018354	69.5035	8.10873
53 Distrito Federal	134	2557158	5.24019	1782	3015268	59.0992	11.2781
							5.74525
